# Supplementary material for: Tuning the Dielectric and Microwaves Absorption Properties of N-Doped Carbon Nanotubes by Boron Insertion
Source: Nanomaterials (Basel). 2021 Apr 29;11(5):1164. doi: 10.3390/nano11051164 (PMC8145881; doi:10.3390/nano11051164)
Supplement: Supplementary file 1 [file nanomaterials-11-01164-s001.zip]

Archive with 1 entries (1 files):
- nanomaterials-1192640-supplementary.pdf
